# Supplementary material for: Chronic Cannabigerol as an Effective Therapeutic for Cisplatin-Induced Neuropathic Pain
Source: Pharmaceuticals (Basel). 2023 Oct 11;16(10):1442. doi: 10.3390/ph16101442 (PMC10610438; doi:10.3390/ph16101442)
Supplement: Supplementary file 1 [file pharmaceuticals-16-01442-s001.zip]

Archive with 1 entries (1 files):
- pharmaceuticals-2612394-supplementary.pdf
